# Supplementary material for: Handheld Microflow Cytometer Based on a Motorized Smart Pipette, a Microfluidic Cell Concentrator, and a Miniaturized Fluorescence Microscope
Source: Sensors (Basel). 2019 Jun 19;19(12):2761. doi: 10.3390/s19122761 (PMC6630933; doi:10.3390/s19122761)
Supplement: Supplementary file 1 [file sensors-19-02761-s001.zip]

Archive with 2 entries (2 files):
- Video S1.mp4
- Video S2.avi
